# Supplementary material for: The heterogeneity of reversion to normoglycemia according to prediabetes type is not explained by lifestyle factors
Source: Sci Rep. 2021 May 6;11:9667. doi: 10.1038/s41598-021-87838-z (PMC8102601; doi:10.1038/s41598-021-87838-z)
Supplement: Supplementary file 1 — Supplementary Information 1. [file 41598_2021_87838_MOESM1_ESM.xlsx]

## Sheet: Hoja2
Supplementary table. Association at baseline between different measures related to lifestyles and fasting plasma glucose (FPG), glycated hemogoblin A1c (HbA1c), triglicerides and cholesterol. Correlation coefficients and means.
Lifestyle			FPG			HbA1c			Triglicerides			Cholesterol
			Correlation coefficient / mean	p value1		Correlation coefficient / mean	p value1		Correlation coefficient / mean	p value1		Correlation coefficient / mean	p value1
Correlation coefficient
Body mass index			0.13	<0.001		0.14	<0.001		0.13	<0.001		-0.05	0.113
Waist circumference			0.16	<0.001		0.13	<0.001		0.17	<0.001		-0.12	<0.001
Diet score			0.01	0.801		0.01	0.861		-0.09	0.392		-0.03	0.392
Mean
Smoking				0.022			0.735			0.98			0.455
No			105.4			5.84			129.8			210.3
Yes			103.5			5.85			141.6			209.9
Alcohol consumption				0.909			<0.001			0.725			0.963
No			104.3			5.89			129.8			207.1
Yes			105.3			5.82			132.6			211.7
Psysical activity				0.124			0.979			0.057			0.279
No			104.7			5.83			128.6			209.5
Yes			105.5			5.85			135.4			211.0
1P value for correlation coefficients or for mean difference
